# Supplementary material for: Innovative Approaches to Evaluate Sugar Beet Responses to Changes in Sulfate Availability
Source: Front Plant Sci. 2018 Jan 31;9:14. doi: 10.3389/fpls.2018.00014 (PMC5797807; doi:10.3389/fpls.2018.00014)
Supplement: Supplementary file 2 [file Data_Sheet_2.XLSX]

## Sheet: Foglio1
Supplementary material S2. List of the compounds selected from the Volcano analysis of plants treated with 100 μM of MgSO4 for 36h (using a fold change cut off >5 and a p-value of 0.001)
Root only
Compound	p ( Moderated T-Test [root, -S] Vs [root, +S] P <= 0.001 FC >=5.0 )	p (Corr) ( Moderated T-Test [root, -S] Vs [root, +S] P <= 0.001 FC >=5.0 )	FC (abs) ( Moderated T-Test [root, -S] Vs [root, +S] P <= 0.001 FC >=5.0 )	Regulation ( Moderated T-Test [root, -S] Vs [root, +S] P <= 0.001 FC >=5.0 )	FC ( Moderated T-Test [root, -S] Vs [root, +S] P <= 0.001 FC >=5.0 )	Abund Diff (Raw) ( Moderated T-Test [root, -S] Vs [root, +S] P <= 0.001 FC >=5.0 )	Abund Diff (Log2) ( Moderated T-Test [root, -S] Vs [root, +S] P <= 0.001 FC >=5.0 )	Alignment Value	Annotations	CAS Number	ChEBI ID	CompositeSpectrum
L-arginino-succinate	1.82121e-09	4.41827e-06	24969621	up	24969621	23654377	145298195	L-arginino-succinate	L-arginino-succinate [ C10 H17 N4 O6, tgt=47.56, overall=47.56 ]			(272.19897, 7326.2974)(272.0987, 300.12)(272.114, 5267.1562)(273.12128, 1595.802)(294.09354, 6866.926)(295.1006, 1374.3224)
2,3',4,6-tetrahydroxybenzophenone	9.08488e-07	0.00220399	15569775	up	15569775	3766557.5	21844814	2,3',4,6-tetrahydroxybenzophenone	2,3',4,6-tetrahydroxybenzophenone [ C13 H10 O5, tgt=57.62, overall=57.62 ]			(230.0448, 173.475)(231.92932, 1901.0231)(233.1885, 2670.645)(234.0661, 469.34)(271.0512, 167.48)(251.03123, 163578.95)(252.03394, 11367.25)(253.02953, 24135.014)(254.03253, 2114.5247)
5-methyl-phenazine-1-carboxylate	8.82281e-13	2.14041e-08	164489.8	up	164489.8	155831.4	17249626	5-methyl-phenazine-1-carboxylate	5-methyl-phenazine-1-carboxylate [ C14H10N2O2, tgt= ]			(243.084, 3118.79)(243.05278, 7823.413)(244.05711, 859.2)
2-phenylacetamide	0.0	0.0	83699375	down	-83699375	-54299777	-15728659	2-phenylacetamide	2-phenylacetamide [ C8H9NO, tgt= ]			(136.07465, 4119.99)(137.0716, 165.15)
imidazole acetol-phosphate	0.000274102	0.0664972	9187381	up	9187381	819454.6	19644304	imidazole acetol-phosphate	imidazole acetol-phosphate [ C6 H7 N2 O5 P, tgt=65.66, overall=65.66 ]			(219.0091, 182.11)(202.09218, 475.36472)(223.02483, 20298.176)(224.02673, 379.6875)(204.01212, 418.9175)(243.0024, 1441.11)(222.98828, 42896.074)(224.9864, 1035.12)
tetracenomycin C	0.0	0.0	16.0	up	16.0	50057.62	15611302	tetracenomycin C	tetracenomycin C [ C23 H20 O11, tgt= ]			(473.10452, 3214.2434)(474.1088, 230.20667)
a dihydroquercetin	0.0	0.0	16.0	up	16.0	80480.07	16296345	a dihydroquercetin	a dihydroquercetin [ C15 H12 O7, tgt=36.19, overall=36.19 ]			(304.05554, 4971.3687)(305.0592, 801.2317)(286.04462, 1588.2333)(287.04486, 435.86377)(305.9274, 470.60715)(306.069, 126.37)(290.06607, 386.41)(291.06876, 635.495)(292.0705, 116.94)(327.04556, 118.89667)(312.04553, 185.94801)
3-phospho-hydroxypyruvate	0.164226	398.413	54476624	up	54476624	149077.53	17185703	3-phospho-hydroxypyruvate	3-phospho-hydroxypyruvate [ C3 H2 O7 P, tgt=45.59, overall=45.59 ]			(184.1703, 1263.4564)(184.96083, 811.51373)(185.9627, 228.19)(181.96204, 5347.5347)(182.9639, 3474.92)(166.95929, 1202.7566)(206.9536, 196.44)(190.94383, 188.91667)
mercuriphenyl acetate	3.69469e-13	8.96333e-11	77789.91	up	77789.91	73694586	16169271	mercuriphenyl acetate	mercuriphenyl acetate [ C8 H8 Hg O2, tgt=43.60, overall=43.60 ]			(340.9194, 807.4989)(317.00842, 536.39435)(318.25885, 1285.3025)(339.0341, 336.975)(317.43146, 2335.1306)(317.21893, 1103.362)(319.01727, 4565.5835)(362.41718, 198.24501)(369.0311, 656.44)(337.7189, 4411.815)(338.50284, 849.491)(339.00122, 1777.124)
quercetin 3-sulfate	9.79655e-13	2.37664e-09	54280508	up	54280508	51422.59	15650115	quercetin 3-sulfate	quercetin 3-sulfate [ C15H8O10S, tgt= ]			(380.88657, 3183.368)(382.9866, 162.54)(361.97134, 401.65503)(380.9878, 3929.74)(365.23425, 1081.4801)(367.18555, 271.344)(367.98453, 303.955)(402.978, 7376.104)(403.98126, 434.742)(388.96432, 1311.5275)(389.9686, 550.2934)
iNsup5/sup/i-carboxyaminoimidazole ribonucleotide	0.0	0.0	16.0	up	16.0	79325.36	16275494	iNsup5/sup/i-carboxyaminoimidazole ribonucleotide	iNsup5/sup/i-carboxyaminoimidazole ribonucleotide [ C9 H11 N3 O9 P, tgt=40.28, overall=40.28 ]			(318.0087, 341.7)(341.18362, 220.34572)(319.01758, 3445.3215)(363.73734, 164.31429)(364.0236, 95.38)(341.00305, 3334.9648)
5-hydroxyisourate	0.015399	37.3581	6405228	up	6405228	899364.94	19778547	5-hydroxyisourate	5-hydroxyisourate [ C5 H4 N4 O4, tgt=67.51, overall=67.51 ]			(188.03088, 592.26666)(169.18651, 1084.405)(185.03241, 92640.27)(186.03526, 5638.533)(187.03009, 9670.148)(167.02174, 8204.993)(168.0212, 145.29)(169.0197, 1415.51)(207.01404, 24334.436)(208.01523, 1731.9418)(209.01173, 3098.4756)(190.64719, 444.8293)(193.01096, 376.662)
biliverdin-IX-&alpha;	0.0	0.0	107982.64	up	107982.64	96171.39	1655332	biliverdin-IX-&alpha;	biliverdin-IX-&alpha; [ C33 H32 N4 O6, tgt= ]			(563.22876, 6705.735)(564.2221, 2651.2585)(565.2265, 515.90497)
(iS/i)-scoulerine	4.56068e-14	1.10642e-08	203687.2	up	203687.2	192965.52	17557983	(iS/i)-scoulerine	(iS/i)-scoulerine [ C19H21NO4, tgt= ]			(328.15845, 37531.703)(329.16068, 5886.1685)(330.1619, 178.04)(337.1365, 173.41)
geranylhydroquinone	2.01879e-11	4.89758e-08	36270.91	up	36270.91	34360.86	15068479	geranylhydroquinone	geranylhydroquinone [ C16 H22 O2, tgt=73.41, overall=73.41 ]			(251.17676, 825.945)(229.15527, 21245.254)(230.1603, 2583.6401)(251.17892, 653.082)(229.15619, 26188.371)(230.16068, 3339.3945)(231.16739, 546.54504)
D-glutamine	0.0101683	2.46683	131335335	up	131335335	11913280000000	23506067	D-glutamine	D-glutamine [ C5 H10 N2 O3, tgt=81.97, overall=81.97 ]			(150.07706, 18547.54)(151.0794, 3576.955)(131.56465, 2706.8303)(132.0658, 433.89)(147.07663, 400111.97)(148.07779, 28450.094)(149.07298, 5761.947)(129.06573, 3707.5188)(169.05846, 65568.63)(170.06122, 4591.951)(171.06345, 958.4899)(151.52531, 9736.33)
2-nitrobenzoate	3.63656e-05	0.00882228	22148268	up	22148268	214214.55	17708696	2-nitrobenzoate	2-nitrobenzoate [ C7 H4 N O4, tgt=45.37, overall=45.37 ]			(169.0197, 1351.6855)(150.00784, 348.6875)(167.02179, 10136.201)(168.0212, 169.5)(169.0197, 1651.43)(150.013, 283.74)(192.76195, 193.56999)(193.011, 196.62)(174.24998, 333.2125)(176.007, 551.43)
5-oxooctanal	7.18498e-05	1.74308	13695799	up	13695799	109040640000000	23378363	5-oxooctanal	5-oxooctanal [ C8 H14 O2, tgt=61.45, overall=61.45 ]			(145.19035, 1469.9125)(145.10735, 179.32999)(128.8505, 2628.3066)(144.36107, 4634.3794)(146.11627, 475.46997)(127.9622, 489.26358)(128.1057, 367.94)(167.09258, 364.255)(147.07672, 389713.62)(148.15431, 28065.133)(149.0766, 8060.3096)
(iZ/i)-phenylacetaldehyde oxime	0.0	0.0	83699375	down	-83699375	-54299777	-15728659	(iZ/i)-phenylacetaldehyde oxime	(iZ/i)-phenylacetaldehyde oxime [ C8H9NO, tgt= ]			(136.07465, 4119.99)(137.0716, 165.15)
dUTP	1.98171e-13	4.80764e-11	78106.07	up	78106.07	73994.2	16175125	dUTP	dUTP [ C9 H11 N2 O14 P3, tgt=47.53, overall=47.53 ]			(464.74927, 391.36002)(446.38895, 241.11728)(464.94937, 4039.6174)(465.95145, 271.56454)(447.31488, 303.43)(488.60397, 970.845)(470.25552, 1261.2476)(472.10547, 751.4955)
taxiphyllin	7.75064e-14	1.88031e-10	116646484	up	116646484	110506.31	16753769	taxiphyllin	taxiphyllin [ C14 H17 N O7, tgt=82.78, overall=82.78 ]			(311.10257, 471.61746)(293.08997, 41136.67)(294.09354, 6630.838)(295.1006, 1343.5812)
dhurrin	7.75064e-14	1.88031e-10	116646484	up	116646484	110506.31	16753769	dhurrin	dhurrin [ C14 H17 N O7, tgt=82.78, overall=82.78 ]			(311.10257, 471.61746)(293.08997, 41136.67)(294.09354, 6630.838)(295.1006, 1343.5812)
eupatolitin 3-glucoside	0.0	0.0	16.0	up	16.0	95066.4	16536648	eupatolitin 3-glucoside	eupatolitin 3-glucoside [ C23 H24 O13, tgt= ]			(531.1105, 4004.388)(532.1132, 193.80199)
L-asparagine	5.23183e-06	1.26924	1911016	up	1911016	568599.4	19117052	L-asparagine	L-asparagine [ C4H8N2O3, tgt= ]			(135.26059, 321.04898)(133.0502, 5659.49)(133.06029, 10033.256)(134.05766, 252.76335)(155.04321, 3508.4973)(139.4367, 2562.8188)(141.03955, 162.31502)
D,L-cyclohexanephosphinothricin	9.27693e-10	2.25058e-06	50012.25	up	50012.25	47378984	1553196	D,L-cyclohexanephosphinothricin	D,L-cyclohexanephosphinothricin [ C8 H15 N O4 P, tgt=46.27, overall=46.27 ]			(222.70581, 624.5169)(224.79729, 380.43143)(225.08275, 134.23999)(205.0716, 257.675)(223.83755, 362.465)(206.07779, 115.0)(243.06519, 3919.2678)(244.07092, 416.38168)(227.55887, 568.401)(229.23077, 715.3416)(230.06375, 455.07)
(iE/i)-phenylacetaldehyde oxime	0.0	0.0	83699375	down	-83699375	-54299777	-15728659	(iE/i)-phenylacetaldehyde oxime	(iE/i)-phenylacetaldehyde oxime [ C8H9NO, tgt= ]			(136.07465, 4119.99)(137.0716, 165.15)
phenylhydrazine	0.0	0.0	16.0	up	16.0	40861773	15318464	phenylhydrazine	phenylhydrazine [ C6 H8 N2, tgt= ]			(109.07567, 876.5229)(131.56029, 7765.399)(132.05598, 570.73834)
(3iZ/i)-hex-3-en-1-yl acetate	7.18498e-05	1.74308	13695799	up	13695799	109040640000000	23378363	(3iZ/i)-hex-3-en-1-yl acetate	(3iZ/i)-hex-3-en-1-yl acetate [ C8 H14 O2, tgt=61.45, overall=61.45 ]			(145.19035, 1469.9125)(145.10735, 179.32999)(128.8505, 2628.3066)(144.36107, 4634.3794)(146.11627, 475.46997)(127.9622, 489.26358)(128.1057, 367.94)(167.09258, 364.255)(147.07672, 389713.62)(148.15431, 28065.133)(149.0766, 8060.3096)
cytochrome c	0.0	0.0	16.0	up	16.0	60381.49	15881819	cytochrome c	cytochrome c [ C42 H53 N8 O6 S2, tgt= ]			(829.34717, 3117.6182)(830.3506, 538.745)
L-glutamine	0.0101683	2.46683	131335335	up	131335335	11913280000000	23506067	L-glutamine	L-glutamine [ C5 H10 N2 O3, tgt=81.97, overall=81.97 ]			(150.07706, 18547.54)(151.0794, 3576.955)(131.56465, 2706.8303)(132.0658, 433.89)(147.07663, 400111.97)(148.07779, 28450.094)(149.07298, 5761.947)(129.06573, 3707.5188)(169.05846, 65568.63)(170.06122, 4591.951)(171.06345, 958.4899)(151.52531, 9736.33)
&gamma;-L-glutamyl-L-cysteine	1.98606e-12	4.81819e-08	40916535	up	40916535	38761945	15242353	&gamma;-L-glutamyl-L-cysteine	&gamma;-L-glutamyl-L-cysteine [ C8 H13 N2 O5 S, tgt=40.98, overall=40.98 ]			(237.05542, 3360.273)(275.04453, 451.8175)(254.0324, 2389.9307)(255.02477, 1932.5913)
indol-3-ylmethyl-glutathione	0.000327039	0.0793398	17880829	up	17880829	1310808.4	20322025	indol-3-ylmethyl-glutathione	indol-3-ylmethyl-glutathione [ C19 H23 N4 O6 S, tgt=58.66, overall=58.66 ]			(422.23746, 18388.354)(423.1258, 28841.73)(437.36795, 78727.17)(438.37097, 13569.332)(439.8608, 4518.0864)(442.14908, 766.325)(419.12915, 1894.335)(458.11926, 5448.229)(459.11972, 1135.7416)(440.11578, 342.70712)
S-(4-methylthiobutylhydroximoyl)-L-cysteine	1.16486e-06	0.000282594	48243233	up	48243233	469758.44	1884156	S-(4-methylthiobutylhydroximoyl)-L-cysteine	S-(4-methylthiobutylhydroximoyl)-L-cysteine [ C8 H16 N2 O3 S2, tgt=62.75, overall=62.75 ]			(257.058, 256.98)(237.71411, 756.9717)(256.8143, 1127.8386)(257.0612, 441.4833)(236.05577, 17328.518)(236.06024, 1639.4373)(237.05495, 2812.0745)(278.88086, 4995.315)(280.84964, 5795.662)(281.0483, 745.8633)(261.03244, 1935.4287)
D-ribitol 5-phosphate	9.33882e-13	2.2656e-08	48925035	up	48925035	46348.99	1550025	D-ribitol 5-phosphate	D-ribitol 5-phosphate [ C5H11O8P, tgt= ]			(233.0266, 198.19998)(215.56024, 1442.9945)(216.01501, 2863.834)(231.0291, 1957.5363)(232.0403, 154.34)(215.52275, 361.31)(253.1022, 5018.9814)(254.01152, 1621.336)(255.0073, 320.01)(236.00227, 358.03702)(236.9996, 311.22)
coniferaldehyde glucoside	4.69678e-12	1.13944e-07	140937.16	up	140937.16	133518.19	17026676	coniferaldehyde glucoside	coniferaldehyde glucoside [ C16H20O8, tgt= ]			(365.10828, 2905.923)(323.11002, 8172.1167)(324.11374, 999.665)
D-arginine	3.69752e-14	8.97017e-12	6587399.0	up	6587399.0	6240683.0	22573273	D-arginine	D-arginine [ C6H15N4O2, tgt= ]			(175.1191, 288960.47)(176.12202, 21788.764)(177.12442, 2036.1915)(157.1082, 115.16)(158.68962, 5506.7334)(202.1175, 539.3)(180.2671, 3599.2217)(181.10284, 615.005)
CDP-N-methylethanolamine	1.09413e-11	2.65437e-08	25874676	down	-25874676	-27311219	-14737206	CDP-N-methylethanolamine	CDP-N-methylethanolamine [ C12 H21 N4 O11 P2, tgt=43.77, overall=43.77 ]			(459.06754, 782.534)(485.06122, 2610.5017)(486.0669, 400.63)(465.41678, 2376.6125)(465.04605, 1061.6433)
5-methylsulfinylpentyl glucosinolate	8.73071e-12	2.11807e-07	104965.93	down	-104965.93	-110796.55	-16757553	5-methylsulfinylpentyl glucosinolate	5-methylsulfinylpentyl glucosinolate [ C13 H24 N O10 S3, tgt= ]			(452.06918, 2983.0935)(454.069, 813.25195)(438.05435, 2938.2031)(440.05304, 406.044)
9-methylthiononanaldoxime	0.000248252	0.0602258	16615287	down	-16615287	-17537387	-14098146	9-methylthiononanaldoxime	9-methylthiononanaldoxime [ C10 H21 N O S, tgt=47.61, overall=47.61 ]			(207.73488, 790.29474)(208.13356, 1066.0167)(187.13391, 220.6175)(226.1222, 2575.4712)(209.11649, 7597.8115)(213.11432, 1393.0718)
2-(4'-methylthio)butylmalate	6.79261e-12	1.64789e-07	296156.56	down	-296156.56	-312609.22	-18254002	2-(4'-methylthio)butylmalate	2-(4'-methylthio)butylmalate [ C9 H14 O5 S, tgt=58.79, overall=58.79 ]			(235.05998, 20925.719)(237.05971, 11123.105)(217.54735, 43385.727)(217.0406, 488.45)(236.0672, 358.22)(221.0519, 1764.1101)(240.03351, 11026.82)(242.0332, 1727.0)
iN/i-(5-phosphoribosyl)-anthranilate	2.82784e-12	6.86033e-10	116438.33	down	-116438.33	-122906.32	-169072	iN/i-(5-phosphoribosyl)-anthranilate	iN/i-(5-phosphoribosyl)-anthranilate [ C12 H13 N O9 P, tgt=47.22, overall=47.22 ]			(329.0286, 6420.882)(332.21185, 37894.047)(332.63525, 36772.867)(333.0378, 49078.68)(351.0106, 1304.5793)
iS/i-adenosyl-L-homocysteine	1.2086e-10	2.93207e-07	254091.81	down	-254091.81	-268207.47	-1803299	iS/i-adenosyl-L-homocysteine	iS/i-adenosyl-L-homocysteine [ C14 H20 N6 O5 S, tgt=46.17, overall=46.17 ]			(384.1175, 1241.9)(366.10764, 7389.73)(367.1082, 1942.1646)(368.09802, 111.465004)(389.47025, 873.3384)(391.12817, 304.73666)(370.11942, 249.97713)(407.1154, 620.42426)(408.1076, 130.79)(389.10434, 342.815)
1-(o-carboxyphenylamino)-1'-deoxyribulose 5'-phosphate	2.82784e-12	6.86033e-10	116438.33	down	-116438.33	-122906.32	-169072	1-(o-carboxyphenylamino)-1'-deoxyribulose 5'-phosphate	1-(o-carboxyphenylamino)-1'-deoxyribulose 5'-phosphate [ C12 H13 N O9 P, tgt=47.22, overall=47.22 ]			(329.0286, 6420.882)(332.21185, 37894.047)(332.63525, 36772.867)(333.0378, 49078.68)(351.0106, 1304.5793)
gramine	6.98997e-10	1.69577e-06	49017453	down	-49017453	-51739695	-15658984	gramine	gramine [ C11H15N2, tgt= ]			(175.12134, 14562.64)(176.12337, 669.69)
L-lysine	0.0	0.0	8400344	up	8400344	67902.92	16051186	L-lysine	L-lysine [ C6 H15 N2 O2, tgt=47.17, overall=47.17 ]			(147.11284, 24412.273)(148.11581, 2308.1086)(129.10147, 1821.9517)(135.12067, 1139.5)
flaviolin	0.0	0.0	48448.01	up	48448.01	52427004	15678022	flaviolin	flaviolin [ C10 H5 O5, tgt=79.95, overall=79.95 ]			(190.13785, 53334.863)(191.01416, 7005.1797)(206.022, 6654.303)(207.02397, 218.41667)(208.021, 256.2)(188.01106, 8713.552)(189.01521, 645.386)(190.00977, 527.3575)(213.6682, 1077.8066)(214.0023, 4800.59)
2-iN/i-acetamidomethylphosphonate	0.0	0.0	16.0	down	-16.0	-61072996	-15898247	2-iN/i-acetamidomethylphosphonate	2-iN/i-acetamidomethylphosphonate [ C3 H7 N O4 P, tgt=71.79, overall=71.79 ]			(154.01653, 137.43333)(175.00221, 37104.035)(176.00563, 2327.0442)(177.00053, 2791.2676)
a hexuronate	0.0	0.0	76480137	up	76480137	32219367	1497564	a hexuronate	a hexuronate [ C6 H9 O7, tgt=47.59, overall=47.59 ]			(193.03395, 1425.7476)(197.0525, 194.29)(176.03172, 6134.6167)(177.03328, 594.49835)(218.0312, 2761.22)(220.0319, 570.97)(199.0191, 860.14)
indican	0.0	0.0	16.0	down	-16.0	-23447.47	-14517145	indican	indican [ C14 H17 N O6, tgt=44.12, overall=44.12 ]			(277.0956, 2242.2144)(301.1295, 5467.7456)(323.10556, 1223.0175)(300.08755, 1656.685)
GlcNAc-1,6-anhMurNAc-L-Ala-&gamma;-D-Glu-DAP-D-Ala	0.0	0.0	16.0	down	-16.0	-108079766	-16721737	GlcNAc-1,6-anhMurNAc-L-Ala-&gamma;-D-Glu-DAP-D-Ala	GlcNAc-1,6-anhMurNAc-L-Ala-&gamma;-D-Glu-DAP-D-Ala [ C37 H57 N7 O20, tgt=25.74, overall=25.74 ]			(919.3709, 3742.957)(920.3746, 1705.8633)(903.37317, 748.6325)(903.3745, 1240.7312)(904.3777, 328.36166)(925.35626, 1695.3916)(926.35956, 621.54083)
Leaf only
Compound	p ( Moderated T-Test [leaf, -S] Vs [leaf, +S] P <= 0.001 FC >=5.0 )	p (Corr) ( Moderated T-Test [leaf, -S] Vs [leaf, +S] P <= 0.001 FC >=5.0 )	FC (abs) ( Moderated T-Test [leaf, -S] Vs [leaf, +S] P <= 0.001 FC >=5.0 )	Regulation ( Moderated T-Test [leaf, -S] Vs [leaf, +S] P <= 0.001 FC >=5.0 )	FC ( Moderated T-Test [leaf, -S] Vs [leaf, +S] P <= 0.001 FC >=5.0 )	Abund Diff (Raw) ( Moderated T-Test [leaf, -S] Vs [leaf, +S] P <= 0.001 FC >=5.0 )	Abund Diff (Log2) ( Moderated T-Test [leaf, -S] Vs [leaf, +S] P <= 0.001 FC >=5.0 )	Alignment Value	Annotations	CAS Number	ChEBI ID	CompositeSpectrum
deoxyshikonin	0.0	0.0	16.0	up	16.0	21436172	14387759	deoxyshikonin	deoxyshikonin [ C16 H16 O4, tgt=54.99, overall=54.99 ]			(275.48993, 2159.5486)(275.1104, 167893.84)(276.1138, 20027.36)(277.1147, 2994.6)(258.10803, 5373.3667)(275.937, 4681.198)(276.45367, 1793.9066)(255.10062, 18534.525)(256.10358, 2085.3516)(257.1031, 199.18109)(298.90414, 743.5101)(300.108, 212.83)(279.09317, 6144.758)(280.09348, 1824.4099)(281.09616, 377.57333)
dCDP	7.17649e-11	1.70801e-07	16046114	up	16046114	17145121	14065511	dCDP	dCDP [ C9 H12 N3 O10 P2, tgt= ]			(387.00464, 851.0991)(389.0089, 147.96)(366.14206, 1347.2577)(367.2756, 413.79288)(367.9834, 209.42)(371.0056, 110.515)(406.98953, 341.79617)(393.98654, 497.82126)
3,9-dihydroxypterocarp-6a-en	2.61032e-10	6.21255e-09	25616367	up	25616367	27371424	14740383	3,9-dihydroxypterocarp-6a-en	3,9-dihydroxypterocarp-6a-en [ C15 H10 O4, tgt= ]			(257.56476, 1331.1462)(259.07236, 2610.4167)(238.05357, 1205.925)(240.05896, 556.485)(256.87222, 284.294)(259.0728, 1577.6951)(237.0551, 3272.8586)(280.0517, 303.715)(261.0426, 273.07)
16,17-dihydro-16&alpha;,17-dihydroxy gibberellin Asub4/sub	0.0	0.0	16.0	up	16.0	58625754	15839247	16,17-dihydro-16&alpha;,17-dihydroxy gibberellin Asub4/sub	16,17-dihydro-16&alpha;,17-dihydroxy gibberellin Asub4/sub [ C19 H25 O7, tgt=77.04, overall=77.04 ]			(365.16025, 2522.3586)(366.1641, 213.65001)(347.15088, 3704.82)(367.1722, 598.33)(388.14526, 1394.61)(373.9329, 6517.683)(374.4498, 1452.941)(375.15317, 226.24333)
delphinidin 3-iO/i-rutinoside	0.0	0.0	16.0	up	16.0	48816777	15575089	delphinidin 3-iO/i-rutinoside	delphinidin 3-iO/i-rutinoside [ C27 H30 O16, tgt=57.96, overall=57.96 ]			(611.162, 1610.0182)(612.6639, 302.02)(615.16956, 362.43335)(633.14215, 30809.5)(634.1453, 8563.93)(635.1474, 2561.2417)(636.14996, 423.68668)
5,10-methenyl-THF	0.0	0.0	16.0	up	16.0	55867215	15769714	5,10-methenyl-THF	5,10-methenyl-THF [ C20 H22 N7 O6, tgt=80.71, overall=80.71 ]			(456.16177, 3484.6816)(457.1642, 703.416)(439.1561, 11361.194)(440.1597, 1832.1715)(458.16864, 514.08496)
hispidol	2.61032e-10	6.21255e-09	25616367	up	25616367	27371424	14740383	hispidol	hispidol [ C15 H10 O4, tgt= ]			(257.56476, 1331.1462)(259.07236, 2610.4167)(238.05357, 1205.925)(240.05896, 556.485)(256.87222, 284.294)(259.0728, 1577.6951)(237.0551, 3272.8586)(280.0517, 303.715)(261.0426, 273.07)
L-tryptophan	3.36543	800.972	69202533	up	69202533	430337.8	1871511	L-tryptophan	L-tryptophan [ C11 H12 N2 O2, tgt=71.86, overall=71.86 ]			(205.0946, 3674.0203)(187.08194, 17810.668)(188.0834, 2979.111)(205.09709, 43487.52)(206.10014, 5127.7163)(207.10258, 636.31335)(227.74753, 20073.629)(228.08281, 3380.529)(229.08838, 519.0367)
O-methylserine	0.374281	8907.88	13507847	up	13507847	1707405.0	20703373	O-methylserine	O-methylserine [ C4 H9 N O3, tgt=47.62, overall=47.62 ]			(122.06374, 150.71667)(104.053, 1045.4901)(120.247604, 4535.606)(102.055115, 11908.363)(103.05842, 400.9731)(104.05272, 119.158)(142.0483, 5508.5337)(128.298, 298.345)
2-deoxy-5-dehydro-D-gluconate	9.61686e-16	2.28881e-11	122538030000000	down	-122538030000000	-114676530000000	-23451067	2-deoxy-5-dehydro-D-gluconate	2-deoxy-5-dehydro-D-gluconate [ C6 H9 O6, tgt=95.76, overall=95.76 ]			(159.0278, 253207.02)(160.03102, 14915.162)(161.03285, 1907.0619)(205.0394, 134.05)
kaempferol 3,7-iO/i-diglucoside	0.0	0.0	16.0	up	16.0	48816777	15575089	kaempferol 3,7-iO/i-diglucoside	kaempferol 3,7-iO/i-diglucoside [ C27 H30 O16, tgt=57.96, overall=57.96 ]			(611.162, 1610.0182)(612.6639, 302.02)(615.16956, 362.43335)(633.14215, 30809.5)(634.1453, 8563.93)(635.1474, 2561.2417)(636.14996, 423.68668)
FMNHSUB2/SUB	0.0	0.0	11006646	down	-11006646	-10409005	-13345545	FMNHSUB2/SUB	FMNHSUB2/SUB [ C17 H21 N4 O9 P, tgt=52.07, overall=52.07 ]			(457.1167, 22614.764)(458.11884, 3295.4229)(459.11887, 657.1189)(441.1054, 470.57)(481.23996, 249.38286)(465.0961, 678.318)
cyanidin 3-iO/i-sophoroside	0.0	0.0	16.0	up	16.0	48816777	15575089	cyanidin 3-iO/i-sophoroside	cyanidin 3-iO/i-sophoroside [ C27 H30 O16, tgt=57.96, overall=57.96 ]			(611.162, 1610.0182)(612.6639, 302.02)(615.16956, 362.43335)(633.14215, 30809.5)(634.1453, 8563.93)(635.1474, 2561.2417)(636.14996, 423.68668)
hexaketide pyrone	0.0	0.0	16.0	down	-16.0	-17559.66	-140999775	hexaketide pyrone	hexaketide pyrone [ C12 H9 O5, tgt=63.73, overall=63.73 ]			(237.05556, 2880.377)(215.0349, 1188.5846)(235.80821, 15376.387)(236.98427, 1292.62)(237.057, 3974.61)(217.79425, 53497.3)(219.71582, 35048.902)(220.71779, 3306.3337)(221.0526, 1370.63)(261.0504, 2646.63)(241.02943, 15626.243)(242.03296, 1211.57)
EDTA	1.72349e-08	4.10192e-05	80175.43	down	-80175.43	-75030734	-16195194	EDTA	EDTA [ C10 H13 N2 O8, tgt=67.90, overall=67.90 ]			(291.0692, 7220.681)(292.07193, 695.13617)(275.56616, 193.25)(290.24377, 7966.9087)(274.0725, 217.03)(294.0444, 174.42)(295.0395, 225.36)
7,8-dihydroneopterin	0.0	0.0	16.0	down	-16.0	-76512.0	-16223398	7,8-dihydroneopterin	7,8-dihydroneopterin [ C9 H13 N5 O4, tgt=61.21, overall=61.21 ]			(255.09947, 32238.959)(256.1025, 3563.4324)(257.10312, 283.6111)(238.0914, 1142.09)(258.1067, 5310.36)(280.0931, 1216.4906)(281.0931, 171.0)(264.7009, 1643.3839)
pelargonidin-3-iO/i-rutinoside	0.0	0.0	16.0	up	16.0	24735875	14594317	pelargonidin-3-iO/i-rutinoside	pelargonidin-3-iO/i-rutinoside [ C27 H30 O14, tgt=44.96, overall=44.96 ]			(579.1706, 65228.2)(580.17346, 21855.83)(581.17596, 4874.0576)(582.17847, 483.46005)(601.15234, 86565.164)(602.1555, 28923.914)(603.15826, 6734.7344)(604.16125, 788.60504)
5-deoxy-D-glucuronate	5.35501e-05	0.127449	19800797	down	-19800797	-1084880000000	-23371033	5-deoxy-D-glucuronate	5-deoxy-D-glucuronate [ C6 H9 O6, tgt=95.76, overall=95.76 ]			(159.0278, 253207.02)(160.03102, 14915.162)(161.03285, 1907.0619)(160.037, 10016.684)(161.0388, 931.9822)(205.0394, 134.05)(187.03075, 1602.84)
itrans/i-aconitate	5.62039e-12	1.33765e-08	28063889	down	-28063889	-26262436	-14680713	itrans/i-aconitate	itrans/i-aconitate [ C6 H3 O6, tgt=46.79, overall=46.79 ]			(174.50145, 483.92334)(176.007, 551.43)(175.78564, 2144.85)(193.9828, 1420.7882)(194.99715, 207.9075)(179.98254, 3938.252)
apigeninidin	2.61032e-10	6.21255e-09	25616367	up	25616367	27371424	14740383	apigeninidin	apigeninidin [ C15 H10 O4, tgt= ]			(257.56476, 1331.1462)(259.07236, 2610.4167)(238.05357, 1205.925)(240.05896, 556.485)(256.87222, 284.294)(259.0728, 1577.6951)(237.0551, 3272.8586)(280.0517, 303.715)(261.0426, 273.07)
hydroquinone-O-&beta;-D-glucopyranoside	3.37887e-06	0.0080417	110254755	up	110254755	3553039.2	21760622	hydroquinone-O-&beta;-D-glucopyranoside	hydroquinone-O-&beta;-D-glucopyranoside [ C12 H16 O7, tgt=84.61, overall=84.61 ]			(272.0917, 58616.535)(273.09503, 10313.428)(274.09842, 797.56116)(256.0816, 3754.788)(273.09732, 19706.818)(274.10123, 2045.6699)(255.0874, 405.096)(297.0877, 393.43)
chrysophanol	2.61032e-10	6.21255e-09	25616367	up	25616367	27371424	14740383	chrysophanol	chrysophanol [ C15 H10 O4, tgt= ]			(257.56476, 1331.1462)(259.07236, 2610.4167)(238.05357, 1205.925)(240.05896, 556.485)(256.87222, 284.294)(259.0728, 1577.6951)(237.0551, 3272.8586)(280.0517, 303.715)(261.0426, 273.07)
4-iO/i-oxalyl-L-threonate	3.96854e-06	0.00944512	5188666	up	5188666	741482.3	19500053	4-iO/i-oxalyl-L-threonate	4-iO/i-oxalyl-L-threonate [ C6 H6 O8, tgt=77.42, overall=77.42 ]			(210.0155, 198.305)(189.6372, 486.57547)(207.0141, 27752.217)(208.01523, 1871.2411)(209.01175, 3349.1707)(193.01201, 250.95499)(233.00784, 191.235)
quercetin-3-iO/i-glucoside-7-iO/i-rhamnoside	0.0	0.0	16.0	up	16.0	48816777	15575089	quercetin-3-iO/i-glucoside-7-iO/i-rhamnoside	quercetin-3-iO/i-glucoside-7-iO/i-rhamnoside [ C27 H30 O16, tgt=57.96, overall=57.96 ]			(611.162, 1610.0182)(612.6639, 302.02)(615.16956, 362.43335)(633.14215, 30809.5)(634.1453, 8563.93)(635.1474, 2561.2417)(636.14996, 423.68668)
2-dehydro-3-deoxy-D-gluconate	9.61686e-16	2.28881e-11	122538030000000	down	-122538030000000	-114676530000000	-23451067	2-dehydro-3-deoxy-D-gluconate	2-dehydro-3-deoxy-D-gluconate [ C6 H9 O6, tgt=95.76, overall=95.76 ]			(159.0278, 253207.02)(160.03102, 14915.162)(161.03285, 1907.0619)(205.0394, 134.05)
daidzein	2.61032e-10	6.21255e-09	25616367	up	25616367	27371424	14740383	daidzein	daidzein [ C15 H10 O4, tgt= ]			(257.56476, 1331.1462)(259.07236, 2610.4167)(238.05357, 1205.925)(240.05896, 556.485)(256.87222, 284.294)(259.0728, 1577.6951)(237.0551, 3272.8586)(280.0517, 303.715)(261.0426, 273.07)
(2S,3R,4S)-4-hydroxy-L-isoleucine	1.94812e-08	4.63652e-06	20010439	up	20010439	6966632.0	2273203	(2S,3R,4S)-4-hydroxy-L-isoleucine	(2S,3R,4S)-4-hydroxy-L-isoleucine [ C6 H13 N O3, tgt=83.38, overall=83.38 ]			(151.9064, 1308.072)(130.08691, 473.6322)(170.0783, 123911.734)(171.08073, 9239.196)(172.08359, 2374.71)(152.06944, 5087.568)
4-pentenylglucosinolate	5.19393e-05	0.123616	8713226	up	8713226	139281.8	17087646	4-pentenylglucosinolate	4-pentenylglucosinolate [ C12 H20 N O9 S2, tgt=46.88, overall=46.88 ]			(388.0568, 470.59146)(390.0551, 172.48)(368.47794, 3009.7866)(370.04385, 1350.11)(371.04605, 568.814)(388.40152, 190.42334)(369.97424, 1136.1722)(371.05585, 371.575)(413.54507, 327.28375)(391.03772, 5907.4863)(392.02994, 1353.3685)
4-hydroxy-L-glutamate	2.21167e-08	5.26378e-05	28174.15	up	28174.15	30104.51	14877692	4-hydroxy-L-glutamate	4-hydroxy-L-glutamate [ C5 H8 N O5, tgt= ]			(145.0336, 272.0)(166.05312, 2742.8801)(187.48936, 2071.7244)(188.6095, 1739.7941)(189.0398, 2193.5432)(170.27762, 1127.485)
a 4'-methoxyflavanone	4.21639e-12	1.0035e-07	45797664	up	45797664	48936227	15578615	a 4'-methoxyflavanone	a 4'-methoxyflavanone [ C16H14O3, tgt= ]			(257.50656, 6962.53)(256.1026, 1515.39)(238.09135, 915.932)(255.56381, 18140.457)(256.1037, 2189.7737)(257.1037, 184.72571)(238.0938, 236.52)(279.09314, 5627.7744)(280.09344, 869.54553)(259.87595, 2988.6309)(260.0816, 690.38)
isovitexin-7-O-xyloside	0.0	0.0	16.0	up	16.0	109726.71	16743555	isovitexin-7-O-xyloside	isovitexin-7-O-xyloside [ C26 H28 O14, tgt=68.81, overall=68.81 ]			(565.1549, 80495.24)(566.158, 25406.178)(567.1605, 5650.016)(568.1634, 685.37006)(587.137, 133027.11)(588.13995, 36210.793)(589.14276, 9674.571)(590.14545, 1226.6942)
erythro-4-hydroxy-L-glutamate	2.21167e-08	5.26378e-05	28174.15	up	28174.15	30104.51	14877692	erythro-4-hydroxy-L-glutamate	erythro-4-hydroxy-L-glutamate [ C5 H8 N O5, tgt= ]			(145.0336, 272.0)(166.05312, 2742.8801)(187.48936, 2071.7244)(188.6095, 1739.7941)(189.0398, 2193.5432)(170.27762, 1127.485)
(iR,S/i)-piperazine-2-carboxamide	0.000134007	0.00318937	26598686	up	26598686	134803860000000	23684359	(iR,S/i)-piperazine-2-carboxamide	(iR,S/i)-piperazine-2-carboxamide [ C5 H11 N3 O, tgt=87.08, overall=87.08 ]			(131.59439, 3944.58)(115.08636, 640.02765)(130.09727, 260090.08)(131.10023, 16669.232)(112.08707, 333370.5)(113.08997, 18559.346)(114.0918, 884.91)(154.7523, 4760.27)(155.08499, 1409.69)(134.64186, 234.93071)
gibberellin Asub9/sub	1.57527e-05	0.00374915	2211046	down	-2211046	-3263184.0	-2163785	gibberellin Asub9/sub	gibberellin Asub9/sub [ C19 H23 O4, tgt=81.96, overall=81.96 ]			(315.15677, 100997.73)(316.16016, 17613.145)(317.1617, 2133.6365)(319.1741, 152.08499)(299.16193, 1760.9818)(320.13937, 10364.005)(321.14163, 1704.962)
rutin	0.0	0.0	16.0	up	16.0	48816777	15575089	rutin	rutin [ C27 H30 O16, tgt=57.96, overall=57.96 ]			(611.162, 1610.0182)(612.6639, 302.02)(615.16956, 362.43335)(633.14215, 30809.5)(634.1453, 8563.93)(635.1474, 2561.2417)(636.14996, 423.68668)
demethylsuberosin	6.33953e-05	0.150881	18063534	up	18063534	125181880000000	23577522	demethylsuberosin	demethylsuberosin [ C14 H14 O3, tgt=63.55, overall=63.55 ]			(230.09253, 112780.96)(231.09465, 26229.28)(232.098, 4240.268)(214.46396, 547.45435)(215.08939, 1558.6179)(236.11389, 5304.125)(257.09644, 468.305)(239.0872, 164.24)
cyanidin 3,7-di-iO/i-&beta;-D-glucoside	0.0	0.0	16.0	up	16.0	48816777	15575089	cyanidin 3,7-di-iO/i-&beta;-D-glucoside	cyanidin 3,7-di-iO/i-&beta;-D-glucoside [ C27 H30 O16, tgt=57.96, overall=57.96 ]			(611.162, 1610.0182)(612.6639, 302.02)(615.16956, 362.43335)(633.14215, 30809.5)(634.1453, 8563.93)(635.1474, 2561.2417)(636.14996, 423.68668)
cyanidin 3,5-di-iO/i-&beta;-D-glucoside	0.0	0.0	16.0	up	16.0	48816777	15575089	cyanidin 3,5-di-iO/i-&beta;-D-glucoside	cyanidin 3,5-di-iO/i-&beta;-D-glucoside [ C27 H30 O16, tgt=57.96, overall=57.96 ]			(611.162, 1610.0182)(612.6639, 302.02)(615.16956, 362.43335)(633.14215, 30809.5)(634.1453, 8563.93)(635.1474, 2561.2417)(636.14996, 423.68668)
iO/i-acetyl-L-serine	0.0241043	57.3683	8653999	up	8653999	221978060000000	24403913	iO/i-acetyl-L-serine	iO/i-acetyl-L-serine [ C5 H9 N O4, tgt=85.86, overall=85.86 ]			(151.05965, 3081.795)(133.05006, 9400.877)(134.05386, 477.1614)(148.0605, 66120.664)(149.06436, 4032.9646)(150.06163, 2481.4675)(130.04987, 438985.75)(131.05367, 23003.854)(132.05424, 757.3225)(173.28076, 981.8231)(152.0319, 7261.158)(153.03578, 583.9763)
5,6-dihydrothymine	0.000124366	0.29599	8462524	up	8462524	568331.44	19116373	5,6-dihydrothymine	5,6-dihydrothymine [ C5 H8 N2 O2, tgt=72.58, overall=72.58 ]			(131.29507, 2512.3025)(132.0663, 126.41)(111.95967, 16436.387)(113.054276, 887.9406)(129.06538, 4318.107)(111.05462, 5531.551)(112.05015, 728.91)(151.04767, 12076.323)(152.05597, 482.845)
1-18:3-2-16:2-monogalactosyldiacylglycerol	0.0	0.0	16.0	up	16.0	14535858	13827329	1-18:3-2-16:2-monogalactosyldiacylglycerol	1-18:3-2-16:2-monogalactosyldiacylglycerol [ C43 H72 O10, tgt=46.48, overall=46.48 ]			(751.5143, 3742.12)(731.5058, 83.21)(736.61005, 115025.945)(737.5362, 53089.45)(771.501, 6731.3335)(772.5049, 3275.8887)(773.50745, 772.5481)(754.50006, 1725.7817)(754.494, 2802.73)
kaempferol 3-iO/i-&beta;-iD/i-glucosylgalactoside	0.0	0.0	16.0	up	16.0	43329758	1540307	kaempferol 3-iO/i-&beta;-iD/i-glucosylgalactoside	kaempferol 3-iO/i-&beta;-iD/i-glucosylgalactoside [ C27 H29 O16, tgt=43.78, overall=43.78 ]			(611.1598, 1949.94)(611.1621, 1612.8972)(612.7639, 311.886)(615.16925, 273.97)(633.14215, 31546.262)(634.1453, 8789.451)(635.1474, 2632.94)(636.14996, 438.85336)
1-naphthoate	6.02901e-05	14.349	72871976	up	72871976	176893.89	17432526	1-naphthoate	1-naphthoate [ C11 H7 O2, tgt=47.62, overall=47.62 ]			(173.85037, 271.24738)(153.66023, 2455.8108)(175.06015, 312.4975)(155.04327, 2728.2917)(194.03265, 3793.4373)(195.03563, 387.7617)(176.94807, 795.8192)
luteolin-7-iO/i-gentiobioside	0.0	0.0	16.0	up	16.0	48816777	15575089	luteolin-7-iO/i-gentiobioside	luteolin-7-iO/i-gentiobioside [ C27 H30 O16, tgt=57.96, overall=57.96 ]			(611.162, 1610.0182)(612.6639, 302.02)(615.16956, 362.43335)(633.14215, 30809.5)(634.1453, 8563.93)(635.1474, 2561.2417)(636.14996, 423.68668)
4-amino-2-trifluoromethyl 5-hydroxymethylpyrimidine pyrophosphate	4.72599e-11	1.12479e-07	63625.16	down	-63625.16	-59542293	-15861628	4-amino-2-trifluoromethyl 5-hydroxymethylpyrimidine pyrophosphate	4-amino-2-trifluoromethyl 5-hydroxymethylpyrimidine pyrophosphate [ C6 H5 F3 N3 O7 P2, tgt=47.62, overall=47.62 ]			(336.9576, 154.25)(350.96017, 2722.53)(337.88184, 1434.3907)(372.9443, 1175.6683)(355.09958, 1776.4243)
L-ixylo/i-hex-3-ulono-1,4-lactone	4.3153e-08	0.000102704	94410034	down	-94410034	-115051970000000	-23455782	L-ixylo/i-hex-3-ulono-1,4-lactone	L-ixylo/i-hex-3-ulono-1,4-lactone [ C6 H8 O6, tgt=95.76, overall=95.76 ]			(176.03172, 4620.703)(177.03333, 444.0183)(181.05045, 214.56)(159.21877, 173437.94)(160.03114, 11928.397)(161.03372, 1651.7015)(199.02039, 2499.7458)(200.0242, 122.41)(181.00935, 6581.562)
kaempferol-3-gentiobioside	0.0	0.0	16.0	up	16.0	48816777	15575089	kaempferol-3-gentiobioside	kaempferol-3-gentiobioside [ C27 H30 O16, tgt=57.96, overall=57.96 ]			(611.162, 1610.0182)(612.6639, 302.02)(615.16956, 362.43335)(633.14215, 30809.5)(634.1453, 8563.93)(635.1474, 2561.2417)(636.14996, 423.68668)
L-homocysteate	1.04184e-08	2.47958e-05	22685.45	down	-22685.45	-21229.08	-143737545	L-homocysteate	L-homocysteate [ C4 H8 N O5 S, tgt=47.54, overall=47.54 ]			(186.01057, 103.745995)(165.00401, 194.51456)(187.14444, 467.73685)(188.0237, 34.82)(169.00894, 158.89499)(205.00262, 724.7242)(186.99165, 8884.012)
4-guanidinobutyraldehyde	0.238693	568.089	34561058	up	34561058	134026950000000	2367602	4-guanidinobutyraldehyde	4-guanidinobutyraldehyde [ C5 H12 N3 O, tgt=87.08, overall=87.08 ]			(130.64413, 223693.61)(131.64693, 12806.057)(112.08703, 306068.78)(113.08996, 19445.666)(114.0918, 884.91)(132.1085, 615.7033)(155.96948, 951.0225)(157.0964, 79.74)(139.08546, 405.21335)
2'-deamino-2'-hydroxyparomamine	8.25009e-14	1.96352e-09	153924.06	down	-153924.06	-144048.17	-17136192	2'-deamino-2'-hydroxyparomamine	2'-deamino-2'-hydroxyparomamine [ C12 H26 N2 O8, tgt=55.58, overall=55.58 ]			(330.3229, 3431.4126)(331.1813, 3642.28)(308.15353, 150.29832)(331.18585, 6337.842)(332.19205, 925.2586)(309.16727, 3723.0286)(310.1701, 142.83846)
indole-3-acetyl-valine	0.101862	24.2432	10794186	down	-10794186	-781753.06	-19576353	indole-3-acetyl-valine	indole-3-acetyl-valine [ C15 H17 N2 O3, tgt=47.01, overall=47.01 ]			(273.12106, 19679.791)(274.12277, 2178.9065)(275.11966, 5175.3135)(259.12622, 594.23505)(277.13858, 2079.4229)(259.1285, 2443.9023)(260.46658, 252.75667)(299.31924, 1022.599)(281.11203, 742.31494)
iN/i-acetyl-&beta;-neuraminate 9-phosphate	3.69198e-14	8.7869e-12	187087.22	up	187087.22	199911.45	17609001	iN/i-acetyl-&beta;-neuraminate 9-phosphate	iN/i-acetyl-&beta;-neuraminate 9-phosphate [ C11 H17 N O12 P, tgt= ]			(388.0515, 647.75995)(369.04868, 9087.936)(370.04626, 1451.5375)(371.04666, 813.8025)(409.04, 475.45834)(410.04, 182.65999)(391.73663, 1399.8745)(392.7807, 1056.6138)(395.03342, 260.71667)
quercetin 3-iO/i-rhamnoside-7-iO/i-glucoside	0.0	0.0	16.0	up	16.0	48816777	15575089	quercetin 3-iO/i-rhamnoside-7-iO/i-glucoside	quercetin 3-iO/i-rhamnoside-7-iO/i-glucoside [ C27 H30 O16, tgt=57.96, overall=57.96 ]			(611.162, 1610.0182)(612.6639, 302.02)(615.16956, 362.43335)(633.14215, 30809.5)(634.1453, 8563.93)(635.1474, 2561.2417)(636.14996, 423.68668)
icis/i-aconitate	5.62039e-12	1.33765e-08	28063889	down	-28063889	-26262436	-14680713	icis/i-aconitate	icis/i-aconitate [ C6 H3 O6, tgt=46.79, overall=46.79 ]			(174.50145, 483.92334)(176.007, 551.43)(175.78564, 2144.85)(193.9828, 1420.7882)(194.99715, 207.9075)(179.98254, 3938.252)
columbamine	0.0	0.0	55762954	up	55762954	182844.81	1748026	columbamine	columbamine [ C20 H20 N O4, tgt=51.60, overall=51.60 ]			(342.15234, 433.06403)(342.1553, 463.96002)(326.14624, 1086.4093)(343.1202, 9136.859)(344.12454, 1474.6714)
2,3-dihydroxy-3-methylbutanoate	9.69467e-07	0.00230733	16043911	down	-16043911	-508743.12	-18956577	2,3-dihydroxy-3-methylbutanoate	2,3-dihydroxy-3-methylbutanoate [ C5 H9 O4, tgt=74.61, overall=74.61 ]			(134.46472, 7055.0747)(134.05734, 1059.025)(115.03892, 3266.9473)(116.03425, 637.6415)(135.46072, 75638.89)(137.0641, 16065.773)(116.046394, 1247.3467)(158.04362, 32676.307)(159.04712, 2017.1416)(139.81029, 13706.578)(141.0361, 949.3029)
4-methylthiobutanonitrile oxide	0.0	0.0	16.0	up	16.0	26374008	1468683	4-methylthiobutanonitrile oxide	4-methylthiobutanonitrile oxide [ C5 H9 N O S, tgt=46.89, overall=46.89 ]			(135.0453, 160.77)(114.0375, 1587.38)
L-aspartate-semialdehyde	0.00845315	0.201185	5173421	up	5173421	3800766.5	21857859	L-aspartate-semialdehyde	L-aspartate-semialdehyde [ C4 H7 N O3, tgt=87.44, overall=87.44 ]			(120.478615, 41400.94)(121.38556, 41564.402)(122.05503, 4158.8447)(103.03927, 1142.21)(118.05045, 6566.536)(119.0489, 1271.6)(100.03927, 38968.246)(101.04183, 2705.388)(140.03206, 69391.516)(141.0355, 3841.9382)
quercetin 3, 3', 4', 7-tetrasulfate	8.33139e-15	1.98287e-10	70367.94	up	70367.94	75190.81	16198269	quercetin 3, 3', 4', 7-tetrasulfate	quercetin 3, 3', 4', 7-tetrasulfate [ C15H6O19S4, tgt= ]			(619.51044, 399.67667)(620.8471, 667.6567)(618.8481, 690.62335)(619.8513, 451.6433)(642.8304, 3130.437)(643.835, 477.71835)(644.82886, 2521.6033)(646.8287, 414.735)(626.82104, 304.245)(628.477, 242.14)(629.3124, 204.11)
orotidine 5'-phosphate	5.0631e-07	0.00120502	28037557	up	28037557	29958553	1487068	orotidine 5'-phosphate	orotidine 5'-phosphate [ C10H10N2O11P, tgt= ]			(365.75616, 2235.8738)(367.0125, 222.655)(352.00647, 124.51)(366.26144, 943.0675)(350.5097, 323.935)(352.0075, 219.1)(392.99857, 3200.7026)(370.98364, 228.41202)
pelargonidin 3-iO/i-(6\-iO/i-malyl-&beta;-iD/i-glucoside)	3.64617e-12	8.67788e-10	29357066	up	29357066	31368.62	14937035	pelargonidin 3-iO/i-(6\-iO/i-malyl-&beta;-iD/i-glucoside)	pelargonidin 3-iO/i-(6\-iO/i-malyl-&beta;-iD/i-glucoside) [ C25 H23 O14, tgt= ]			(531.1104, 2387.1545)
D-cysteine	0.0	0.0	16.0	up	-16.0	-39657645	-15275311	D-cysteine	D-cysteine [ C3 H7 N O2 S, tgt=43.14, overall=43.14 ]			(144.00826, 8475.08)(131.0, 159.37)
sinapate	0.0	0.0	60307167	down	-60307167	-64831125	-15984399	sinapate	sinapate [ C11 H11 O5, tgt=47.10, overall=47.10 ]			(207.20009, 2542.7344)(209.3092, 512.90753)(210.0608, 232.02)(225.06984, 111.4)(206.05597, 3408.8389)(207.05101, 328.69666)(247.05237, 2845.39)(230.64542, 141.19601)
6-hydroxy-allocryptopine	0.0	0.0	60335.45	up	60335.45	66007.08	16010334	6-hydroxy-allocryptopine	6-hydroxy-allocryptopine [ C21H23NO6, tgt= ]			(386.15707, 4063.4153)(387.16037, 736.145)
D-proline	3.69845e-12	8.80231e-09	721732.8	down	-721732.8	-675429.56	-19365446	D-proline	D-proline [ C5 H9 N O2, tgt=86.62, overall=86.62 ]			(116.07064, 35502.59)(117.0738, 1824.8156)(138.0533, 8552.238)(139.0543, 903.08)
(+)-columbianetin	3.73695e-05	0.00889395	8295046	up	8295046	1742227.9	20732502	(+)-columbianetin	(+)-columbianetin [ C14 H14 O4, tgt=70.78, overall=70.78 ]			(246.08786, 23477.389)(247.09048, 2756.691)(248.09508, 256.3217)(231.08472, 1095.835)
terpineolo, linalool, menthone, citronellale	3.99936e-13	9.51849e-11	145780.34	up	145780.34	155772.9	17249084	terpineolo, linalool, menthone, citronellale	terpineolo, linalool, menthone, citronellale [ C10H18O, tgt= ]			(156.14005, 122.4375)(157.58055, 3050.9373)(158.48804, 2709.6233)(177.12373, 4289.4126)(178.1294, 72.16)(162.12357, 29158.855)(163.12703, 2005.817)
(3R, 7S)-12-hydroxy-jasmonoyl-L-isoleucine	2.77843e-14	6.61266e-10	263174.3	up	263174.3	281214.84	18101313	(3R, 7S)-12-hydroxy-jasmonoyl-L-isoleucine	(3R, 7S)-12-hydroxy-jasmonoyl-L-isoleucine [ C18H28NO5, tgt= ]			(340.2066, 127.86)(325.19965, 8764.465)(340.2086, 250.12666)(325.5359, 6778.81)(326.2079, 2475.5576)(364.85986, 1481.6333)(365.193, 2207.21)(343.17236, 9981.3545)(344.17603, 1234.0983)(345.1871, 79.58)
&gamma;-coniceine	0.0	0.0	16.0	up	16.0	100789.11	1662098	&gamma;-coniceine	&gamma;-coniceine [ C8 H16 N, tgt=67.48, overall=67.48 ]			(126.12757, 6106.678)(127.122314, 214.02336)
3-acetamidopropanal	3.69845e-12	8.80231e-09	721732.8	down	-721732.8	-675429.56	-19365446	3-acetamidopropanal	3-acetamidopropanal [ C5 H9 N O2, tgt=86.62, overall=86.62 ]			(116.07064, 35502.59)(117.0738, 1824.8156)(138.0533, 8552.238)(139.0543, 903.08)
daphnetin	0.0	0.0	2234293	down	-2234293	-86563516	-16401472	daphnetin	daphnetin [ C9 H6 O4, tgt=38.46, overall=38.46 ]			(201.0175, 5783.7754)(187.5193, 115.425)
benzyl-6-hydroxy-2-cyclohexene-on-oyl	3.73695e-05	0.00889395	8295046	up	8295046	1742227.9	20732502	benzyl-6-hydroxy-2-cyclohexene-on-oyl	benzyl-6-hydroxy-2-cyclohexene-on-oyl [ C14 H14 O4, tgt=70.78, overall=70.78 ]			(246.08786, 23477.389)(247.09048, 2756.691)(248.09508, 256.3217)(231.08472, 1095.835)
(iR/i)-2,3-dihydroxy-3-methylbutanoate	7.55897e-15	1.79904e-11	582407.1	down	-582407.1	-545043.0	-19056011	(iR/i)-2,3-dihydroxy-3-methylbutanoate	(iR/i)-2,3-dihydroxy-3-methylbutanoate [ C5 H9 O4, tgt=74.61, overall=74.61 ]			(134.46472, 7055.0747)(134.05734, 1059.025)(115.03895, 3635.3215)(116.03425, 637.6415)(135.20311, 517.64856)(116.046394, 1247.3467)(139.81029, 13706.578)(141.0361, 949.3029)
3-hydroxy secoberbine intermediate	0.0	0.0	60335.45	up	60335.45	66007.08	16010334	3-hydroxy secoberbine intermediate	3-hydroxy secoberbine intermediate [ C21H23NO6, tgt= ]			(386.15707, 4063.4153)(387.16037, 736.145)
6-hydroxypseudooxynicotine	9.32976e-13	2.22048e-08	189640.23	up	189640.23	202639.75	17628557	6-hydroxypseudooxynicotine	6-hydroxypseudooxynicotine [ C10H15N2O2, tgt= ]			(199.13068, 2939.1614)(182.11964, 1641.8184)(218.1026, 9797.636)(219.10762, 1036.3966)(200.09155, 1524.3683)
3-dimethylsulfoniopropionaldehyde	3.91642e-14	9.32107e-11	83734.4	up	83734.4	89473695	16449177	3-dimethylsulfoniopropionaldehyde	3-dimethylsulfoniopropionaldehyde [ C5 H11 O S, tgt= ]			(123.050514, 1020.04004)(101.041985, 4964.0415)(122.05652, 4250.54)
(+)-marmesin	3.73695e-05	0.00889395	8295046	up	8295046	1742227.9	20732502	(+)-marmesin	(+)-marmesin [ C14 H14 O4, tgt=70.78, overall=70.78 ]			(246.08786, 23477.389)(247.09048, 2756.691)(248.09508, 256.3217)(231.08472, 1095.835)
tetrahydropteroyl mono-L-glutamate	6.25882e-16	1.4896e-11	136797.44	up	136797.44	146174.2	1715733	tetrahydropteroyl mono-L-glutamate	tetrahydropteroyl mono-L-glutamate [ C19H21N7O6, tgt= ]			(448.16577, 301.19598)(425.14148, 8061.5464)(426.14432, 1084.1737)(427.14117, 1077.265)(449.13535, 415.68668)
nornicotine	9.79388e-13	2.33094e-09	104078.64	up	104078.64	111212.31	16762957	nornicotine	nornicotine [ C9H13N2, tgt= ]			(172.09743, 6819.263)(173.09753, 451.90836)
4-methylene DAP	4.63694e-10	1.10359e-06	700671.56	up	700671.56	748703.1	19514034	4-methylene DAP	4-methylene DAP [ C8H14N2O4, tgt= ]			(206.1014, 988.155)(185.0892, 2217.6099)(203.10475, 237.87)(185.6925, 5876.09)(187.59836, 199.98)(228.09033, 120.07333)(207.0742, 31417.719)(208.07668, 2922.9648)
esculetin	0.0	0.0	2234293	down	-2234293	-86563516	-16401472	esculetin	esculetin [ C9 H6 O4, tgt=38.46, overall=38.46 ]			(201.0175, 5783.7754)(187.5193, 115.425)
2-C-methyl-D-erythritol 4-phosphate	0.0	0.0	16.0	up	16.0	100280.98	16613688	2-C-methyl-D-erythritol 4-phosphate	2-C-methyl-D-erythritol 4-phosphate [ C5 H11 O7 P, tgt=83.83, overall=83.83 ]			(215.0315, 6035.46)(216.0354, 173.24)
(iZ/i)-2-methyl-peroxyaminoacrylate	0.00845315	0.201185	5173421	up	5173421	3800766.5	21857859	(iZ/i)-2-methyl-peroxyaminoacrylate	(iZ/i)-2-methyl-peroxyaminoacrylate [ C4 H7 N O3, tgt=87.44, overall=87.44 ]			(120.478615, 41400.94)(121.38556, 41564.402)(122.05503, 4158.8447)(103.03927, 1142.21)(118.05045, 6566.536)(119.0489, 1271.6)(100.03927, 38968.246)(101.04183, 2705.388)(140.03206, 69391.516)(141.0355, 3841.9382)
serinol phosphate	0.168873	401.918	62266097	down	-62266097	-785633.5	-19583496	serinol phosphate	serinol phosphate [ C3 H9 N O5 P, tgt=71.79, overall=71.79 ]			(154.01653, 137.43333)(174.03857, 7411.731)(175.00221, 37587.62)(176.00566, 2362.449)(177.00053, 2830.4177)
calystegine A3	2.32905e-13	5.54314e-10	142740.52	up	142740.52	152524.5	17218681	calystegine A3	calystegine A3 [ C7H14NO3, tgt= ]			(160.0985, 208.685)(142.08556, 2921.3684)(143.0813, 217.75166)(148.10747, 16234.966)(165.07512, 724.774)(166.0719, 695.65)
L-cysteine	0.0	0.0	16.0	up	-16.0	-39657645	-15275311	L-cysteine	L-cysteine [ C3 H7 N O2 S, tgt=43.14, overall=43.14 ]			(144.00826, 8475.08)(131.0, 159.37)
(iS/i)-mecoprop	2.29242e-12	5.45596e-10	43833.59	up	43833.59	46837.51	15515377	(iS/i)-mecoprop	(iS/i)-mecoprop [ C10 H10 Cl O3, tgt= ]			(198.0237, 342.57)(199.0208, 2118.12)(214.03822, 2435.14)(241.02968, 5044.9785)(220.0081, 185.8)
(2-amino-4-hydroxy-7,8-dihydropteridin-6-yl)methyl diphosphate	7.07558e-15	1.68399e-10	61548.63	up	61548.63	65767.01	16005077	(2-amino-4-hydroxy-7,8-dihydropteridin-6-yl)methyl diphosphate	(2-amino-4-hydroxy-7,8-dihydropteridin-6-yl)methyl diphosphate [ C7 H8 N5 O8 P2, tgt= ]			(351.9829, 503.65668)(338.98203, 3326.9668)(337.9928, 107.43)(375.41885, 2899.4219)(359.46725, 1254.6725)(360.9727, 865.81)(361.9723, 318.73666)
(2S)-pinocembrin	4.87789e-11	1.16094e-06	28646729	up	28646729	30609523	14901693	(2S)-pinocembrin	(2S)-pinocembrin [ C15 H11 O4, tgt= ]			(259.07355, 2303.6929)(260.08173, 687.8133)(237.62709, 1928.53)(259.83167, 664.66754)(238.06274, 730.555)
(iR/i)-pantothenate	9.63662e-13	2.29352e-08	195198.58	up	195198.58	208579.14	17670235	(iR/i)-pantothenate	(iR/i)-pantothenate [ C9H16NO5, tgt= ]			(218.1026, 9797.636)(219.10762, 1036.3966)(200.09155, 1524.3683)(203.10704, 460.47598)(241.09065, 218.44)
5-deoxy-dihydrokalafungin	3.08512e-10	7.34259e-06	26200.37	up	26200.37	27995.46	14772905	5-deoxy-dihydrokalafungin	5-deoxy-dihydrokalafungin [ C16H15O5, tgt= ]			(287.09244, 1951.4515)(274.09442, 6423.602)(291.1047, 38525.594)(292.10858, 4720.2183)(293.1084, 802.07)(271.7623, 1107.8151)(273.0974, 1797.2225)(315.09814, 900.07996)
FAD stem group	9.4669e-07	0.00225312	32432.17	up	32432.17	34654465	15080753	FAD stem group	FAD stem group [ C15 H25 N6 O13 P2, tgt= ]			(559.0953, 2250.2222)(560.0816, 727.2)(541.6829, 181.75801)(565.1064, 175.68)(584.54126, 238.3727)(587.08795, 682.08)(564.40424, 262.37668)
rhamnetin	0.0	0.0	16.0	up	16.0	57430.86	15809539	rhamnetin	rhamnetin [ C16 H12 O7, tgt=47.27, overall=47.27 ]			(320.06607, 620.07666)(339.048, 3265.97)
dihydrolipoamide	0.0	0.0	16.0	up	16.0	699946.56	19416885	dihydrolipoamide	dihydrolipoamide [ C8 H17 N O S2, tgt=67.86, overall=67.86 ]			(207.0742, 31161.943)(208.07668, 2893.6816)(192.06178, 473.1133)(209.25218, 2212.7317)(210.57672, 3572.0383)(212.5784, 493.25247)(213.0778, 636.14)(190.0712, 119.07)(233.06331, 84409.6)(215.05351, 538.32)
a jasmonic acid	0.0	0.0	16.0	up	16.0	119774414	1686996	a jasmonic acid	a jasmonic acid [ C12 H17 O3, tgt=81.17, overall=81.17 ]			(209.11684, 4459.317)(191.60681, 3948.1003)(215.1386, 165.44)(194.78728, 13400.84)(195.1221, 8668.245)(232.10803, 4707.1016)(233.10988, 668.7217)(217.10493, 5583.772)
sophoraflavanone B	0.0	0.0	16.0	up	16.0	38635625	15237644	sophoraflavanone B	sophoraflavanone B [ C20 H20 O5, tgt=56.82, overall=56.82 ]			(323.12418, 4419.6035)(324.1285, 2042.4266)
In common
Compound	p ( Moderated T-Test [leaf, -S] Vs [leaf, +S] P <= 0.001 FC >=5.0 )	p (Corr) ( Moderated T-Test [leaf, -S] Vs [leaf, +S] P <= 0.001 FC >=5.0 )	FC (abs) ( Moderated T-Test [leaf, -S] Vs [leaf, +S] P <= 0.001 FC >=5.0 )	Regulation ( Moderated T-Test [leaf, -S] Vs [leaf, +S] P <= 0.001 FC >=5.0 )	FC ( Moderated T-Test [leaf, -S] Vs [leaf, +S] P <= 0.001 FC >=5.0 )	Abund Diff (Raw) ( Moderated T-Test [leaf, -S] Vs [leaf, +S] P <= 0.001 FC >=5.0 )	Abund Diff (Log2) ( Moderated T-Test [leaf, -S] Vs [leaf, +S] P <= 0.001 FC >=5.0 )	p ( Moderated T-Test [root, -S] Vs [root, +S] P <= 0.001 FC >=5.0 )	p (Corr) ( Moderated T-Test [root, -S] Vs [root, +S] P <= 0.001 FC >=5.0 )	FC (abs) ( Moderated T-Test [root, -S] Vs [root, +S] P <= 0.001 FC >=5.0 )	Regulation ( Moderated T-Test [root, -S] Vs [root, +S] P <= 0.001 FC >=5.0 )	FC ( Moderated T-Test [root, -S] Vs [root, +S] P <= 0.001 FC >=5.0 )	Abund Diff (Raw) ( Moderated T-Test [root, -S] Vs [root, +S] P <= 0.001 FC >=5.0 )	Abund Diff (Log2) ( Moderated T-Test [root, -S] Vs [root, +S] P <= 0.001 FC >=5.0 )	Alignment Value	Annotations	CAS Number	ChEBI ID	CompositeSpectrum
indolylmethylthiohydroximate	1.06562e-14	2.53618e-11	208192.23	up	208192.23	222463.27	17763208	1.48077e-14	3.59234e-10	191067.66	up	191067.66	181010.4	17465714	indolylmethylthiohydroximate	indolylmethylthiohydroximate [ C10 H9 N2 O S, tgt= ]			(208.04143, 756.955)(187.03082, 14204.286)(188.03455, 1443.624)(207.05188, 1405.06)(189.20964, 2708.2922)(191.04018, 20829.918)(192.04245, 1165.1029)(231.02934, 1924.3134)
2-keto-3-deoxy-D-iglycero/i-D-igalacto/i-nononate	0.0	0.0	16.0	up	16.0	49480.17	15594563	0.0	0.0	16.0	up	16.0	242404.05	17887054	2-keto-3-deoxy-D-iglycero/i-D-igalacto/i-nononate	2-keto-3-deoxy-D-iglycero/i-D-igalacto/i-nononate [ C9 H15 O9, tgt=47.29, overall=47.29 ]			(272.08057, 2904.3933)(249.06096, 10014.168)(250.06451, 1343.7783)(273.0922, 639.43665)(293.0718, 173.05)
5'-phosphoribosyl-4-(N-succinocarboxamide)-5-aminoimidazole	0.533775	1270.39	55568867	up	55568867	64970055	15987487	3.72085e-12	9.02677e-10	51980668	up	51980668	49243797	15587654	5'-phosphoribosyl-4-(N-succinocarboxamide)-5-aminoimidazole	5'-phosphoribosyl-4-(N-succinocarboxamide)-5-aminoimidazole [ C13 H15 N4 O12 P, tgt=70.34, overall=70.34 ]			(450.59415, 1832.8562)(452.04858, 269.16333)(453.05005, 3124.7)(454.5512, 163.535)(437.03992, 926.33)(452.0518, 4261.682)(453.04898, 626.00995)(456.06726, 289.99)(437.0463, 1808.4177)(473.03244, 1285.8916)(474.02405, 232.865)(459.0253, 598.4975)
wogonin	0.0	0.0	16.0	up	16.0	20843.48	14347308	0.0	0.0	16.0	up	16.0	116857.57	16834393	wogonin	wogonin [ C16 H12 O5, tgt=40.24, overall=40.24 ]			(289.089, 17013.967)(290.0861, 53041.434)(272.08072, 3027.5967)(308.06223, 1990.3566)(289.04932, 4185.522)
histidinol	1.58983	3783.81	1002259	up	1002259	8859963.0	23078869	2.39308e-05	0.0580562	1164995	up	1164995	110292830000000	23394836	histidinol	histidinol [ C6 H12 N3 O, tgt=74.08, overall=74.08 ]			(145.82121, 603.08)(125.08895, 166.89)(144.65457, 6321.034)(168.39403, 799.9035)(169.0949, 960.6867)(147.07674, 364789.34)(148.31252, 18755.479)(149.0752, 7636.03)
benzylglucosinolate	0.000981091	2.335	10130081	up	10130081	138335.25	17077808	2.06807e-12	5.01715e-09	91758836	up	91758836	86928.17	16407536	benzylglucosinolate	benzylglucosinolate [ C14 H18 N O9 S2, tgt=45.32, overall=45.32 ]			(411.54303, 377.60297)(390.03296, 263.288)(411.65137, 312.3)(391.03766, 5737.6245)(392.03027, 1338.713)(393.0348, 837.895)(437.0377, 209.61)(415.24042, 1104.2177)
mycaminose	8.4544e-06	0.0201215	12410435	up	12410435	23102540000000	24461548	0.00599902	14.5536	22820696	up	22820696	21900580000000	24384466	mycaminose	mycaminose [ C8 H18 N O4, tgt=90.71, overall=90.71 ]			(192.12321, 5291.3823)(193.12694, 631.0725)(178.62451, 130.975)(194.63734, 501.19498)(196.1411, 75.07)(175.1192, 465042.34)(176.12202, 33009.95)(177.12592, 3206.565)(215.9485, 1221.9708)(216.1163, 208.13716)(197.10078, 7068.8022)
iN/i-acetyl-&beta;-glucosaminylamine	1.57183e-11	3.74094e-08	42406727	up	42406727	45312797	15467631	9.03513e-13	2.19192e-08	56838.86	up	56838.86	53846.29	15716559	iN/i-acetyl-&beta;-glucosaminylamine	iN/i-acetyl-&beta;-glucosaminylamine [ C8H16N2O5, tgt= ]			(222.11865, 791.02734)(203.1045, 316.65167)(243.09515, 2762.763)(244.09679, 258.835)(225.08295, 598.3825)
dTDP	1.83189e-15	4.35989e-11	63420996	up	63420996	67767734	16048311	1.12506e-12	2.72939e-09	54822746	up	54822746	51936254	15664454	dTDP	dTDP [ C10 H13 N2 O11 P2, tgt= ]			(398.994, 2096.1367)(399.99197, 933.405)(380.98648, 3884.1318)(381.9973, 269.28253)(382.9867, 189.63)(385.40314, 729.52405)(387.0043, 1085.01)(426.0041, 178.76)(403.98132, 439.43167)
L-arginine	9.88448e-05	2.35251	13111533	up	13111533	226281160000000	24431614	0.00242504	5.88314	10179609	up	10179609	5593567.0	22415337	L-arginine	L-arginine [ C6 H15 N4 O2, tgt=98.56, overall=98.56 ]			(175.11903, 301053.12)(176.12206, 21679.186)(177.12592, 1898.7267)(157.73468, 880.9275)(180.1361, 74.47)(158.28453, 3269.6104)(159.12317, 343.92877)(200.61424, 312.32498)(180.53806, 2050.1445)(181.10315, 565.258)
4-methoxy-3-indolylmethyl glucosinolate aglycone	1.77066e-13	4.21416e-11	57041773	up	57041773	60951113	15895365	9.93946e-13	2.41131e-08	58386.89	up	58386.89	55312.77	15755325	4-methoxy-3-indolylmethyl glucosinolate aglycone	4-methoxy-3-indolylmethyl glucosinolate aglycone [ C11 H10 N2 O5 S2, tgt= ]			(315.3369, 582.25)(299.21207, 1931.6499)(300.9856, 225.94)(319.76285, 315.975)(321.0052, 986.23)(298.40198, 498.962)(298.9961, 657.09)(336.99258, 5626.2544)(338.00046, 547.32)(318.9801, 158.41)
phenylacetonitrile	0.0	0.0	97727766	up	97727766	102123055	1663995	0.0	0.0	101424516	up	101424516	78646.07	16263086	phenylacetonitrile	phenylacetonitrile [ C8 H7 N, tgt= ]			(117.0564, 161.31)(118.06525, 5359.1797)(119.0673, 169.37)
magnoflorine	7.89861e-15	1.87987e-10	45248098	up	45248098	48348953	15561197	0.0	0.0	67960.47	up	67960.47	62675977	15935625	magnoflorine	magnoflorine [ C20H24NO4, tgt= ]			(343.17245, 4037.618)(344.1756, 337.42)(344.17966, 2119.83)(344.1755, 234.67)(365.1604, 2713.7532)(366.1641, 199.04167)(347.1541, 4718.68)(348.1713, 136.48)
